# Supplementary material for: The Protective Effect of Pilose Antler Peptide on CUMS-Induced Depression Through AMPK/Sirt1/NF-κB/NLRP3-Mediated Pyroptosis
Source: Front Pharmacol. 2022 Mar 23;13:815413. doi: 10.3389/fphar.2022.815413 (PMC8984150; doi:10.3389/fphar.2022.815413)
Supplement: Supplementary file 5 [file DataSheet3.xlsx]

## Sheet: Series3_SPT
	CUMS+Vehicle												CUMS+Dorsomorphin
Saline	0.65	0.64	0.52	0.48	0.69	0.48	0.49	0.63	0.47	0.59	0.51	0.66	0.45	0.54	0.48	0.5	0.56	0.41	0.55	0.62	0.5	0.43
PAP（100mg/kg）	0.82	0.74	0.59	0.68	0.72	0.77	0.84	0.75	0.81	0.7	0.91	0.87	0.75	0.64	0.59	0.59	0.77	0.48	0.74	0.7	0.81	0.63

## Sheet: Series3_TST
Saline	CUMS+Vehicle												CUMS+Dorsomorphin
PAP（100mg/kg）	163.32	153.21	94.53	103.22	99.43	139.97	134.59	159.32	141.11				143.2	145.32	140.91	90.21	154.32	152.43	120.22	123.12	102.77
	111	91.22	107.92	77.43	50.33	70.33	96.72	79.02	110.33				120.43	120.57	77.35	124.57	130.33	137.33	97.92	133.22	109.01

## Sheet: Series3_Nissl body
	CUMS+Vehicle						CUMS+Dorsomorphin
Saline	1.21	0.94	0.89	0.86	1.15	1.01	1.32	1.11	1.02	0.75	0.77	0.8
PAP（100mg/kg）	1.23	1.35	1.55	1.63	1.21	1.24	1.21	1.24	0.93	0.84	1.04	1.22

## Sheet: Series3_GRJ
	CUMS+Vehicle						CUMS+Dorsomorphin
Saline	4	3	5	4	3	4	4	5	4	5	4	5
PAP（100mg/kg）	6	6	7	7	8	5	4	6	3	4	4	3

## Sheet: Series3_GSDMD-N_GAPDH
	CUMS+Vehicle			CUMS+Dorsomorphin
Saline	0.995	1.116	0.8889	1.3019	1.4121	1.197
PAP（100mg/kg）	0.4508	0.5721	0.3566	0.8724	0.9822	0.7715

## Sheet: Series3_Cleaved-IL-1β_GAPDH
	CUMS+Vehicle			CUMS+Dorsomorphin
Saline	0.9904	1.073	0.9366	0.7141	0.7875	0.6478
PAP（100mg/kg）	0.2465	0.3169	0.1867	0.4888	0.5621	0.4249
