# Supplementary material for: The Protective Effect of Pilose Antler Peptide on CUMS-Induced Depression Through AMPK/Sirt1/NF-κB/NLRP3-Mediated Pyroptosis
Source: Front Pharmacol. 2022 Mar 23;13:815413. doi: 10.3389/fphar.2022.815413 (PMC8984150; doi:10.3389/fphar.2022.815413)
Supplement: Supplementary file 6 [file DataSheet1.xlsx]

## Sheet: Series1_OFT1
Control	CUMS	PAP (50mg/kg)	PAP (100mg/kg)	Flu
8798	11477	11338	12066	10214
9372	9674	11427	11804	14028
11489	12467	10873	9574	11554
9471	8927	13142	9781	9983
9419	7493	10123	12277	9050
10464	8885	11086	13567	8768
9991	7416	12384	7777	9524
12298	9713	7644	7974	12947
8982	7211	8695	10421	9717
10801	10454	9377	12268	13923
9261	9564	10944	10187	10265.9
10373	10293	12835	11393	13245

## Sheet: Series1_OFT2
Control	CUMS	PAP (50mg/kg)	PAP (100mg/kg)	Flu
78	67	68	66	57
67	68	51	49	59
56	68	56	58	61
55	59	51	47	60
49	69	79	58	72
57	70	54	56	59
51	72	69	55	57
69	69	78	67	60
66	61	55	60	58
62	69	57	68	60
67	61	69	57	68
54	57	57	64	61

## Sheet: Series1_SPT
Control	CUMS	PAP (50mg/kg)	PAP (100mg/kg)	Flu
76.16	65.4	51.6	63.32	75.84
65.84	59.12	87.16	86.62	79.24
83.21	48.57	58.05	76.37	71.77
89.45	66.32	75.09	77.89	88.65
77	54.71	79.56	84.44	73.42
81.36	60.21	80.87	81.46	88.66
57.67	47.31	74.28	74.76	86.12
87.54	60.24	71.29	84.51	78.41
78.45	78.962	79.91	82.25	85.37
86.37	75.54	86.71	77.54	67.91
87	74.4	73.62	74.35	93.2
83.95	53.31	73.73	65.41	79.07

## Sheet: Series1_FST
Control	CUMS	PAP (50mg/kg)	PAP (100mg/kg)	Flu
63.2	128.2	121.6	98.4	78.21
82.9	140.1	117.1	111.3	86.21
76.5	97.9	158	115.3	76.21
99.8	131	85.1	80.5	83.92
105.3	90.8	99.6	118	97.91
96.6	107.1	123.9	84.3	69.22
78	145.9	133.2	95.5	84.57
64	134.3	83.1	98.5	100.33
96.4	121.3	117.33	102.4	87.33
77.9	112.4	103.51	113.3	87.92
66	134.4	80.32	104.1	63.22
79.92	133.11	112.77	100.33	79.01

## Sheet: Series1_TST
Control	CUMS	PAP (50mg/kg)	PAP (100mg/kg)	Flu
77.44	153.33	138.43	84.33	78.21
83.45	159.32	96.91	112.32	86.21
98.65	150.54	91.22	89.43	106.21
88.2	88.32	90.98	107.93	73.92
91.87	129.55	118.1	76.01	77.91
92	112.17	110.91	75.22	89.22
94.53	113.22	90.21	77.43	94.57
70.32	129.43	104.32	90.33	90.33
86.01	139.97	102.43	150.33	107.33
114.43	118.59	138.22	96.72	97.92
106.31	139.32	101.12	112.02	73.22
71.92	133.11	102.77	120.33	129.01

## Sheet: Series1_Nissl body
Control	CUMS	PAP (50mg/kg)	PAP (100mg/kg)
1.2	0.56	0.65	0.831
0.83	0.87	0.82	0.89
0.94	0.69	0.94	1.04
1.11	0.72	0.89	0.86
1.14	0.76	0.7	1.07
0.81	0.79	0.8	0.83

## Sheet: Series1_GRJ
Control	CUMS	PAP (50mg/kg)	PAP (100mg/kg)
9	3	4	6
6	4	8	5
9	3	5	4
6	4	5	6
8	3	7	5
7	5	5	7

## Sheet: Series1_p-AMPK_GAPDH
Control	CUMS	PAP (50mg/kg)	PAP (100mg/kg)
0.9948	0.3723	0.7195	0.7337
1.0636	0.4336	0.7743	0.8006
0.9416	0.322	0.6561	0.6792

## Sheet: Series1_Sirt1_GAPDH
Control	CUMS	PAP (50mg/kg)	PAP (100mg/kg)
0.9896	0.3289	0.6367	0.6428
1.0765	0.4003	0.7117	0.7142
0.9339	0.2732	0.577	0.5845

## Sheet: Series1_Ac-NF-κB_NF-κB
Control	CUMS	PAP (50mg/kg)	PAP (100mg/kg)
0.9845	2.6398	1.9231	1.9317
1.2092	2.8713	2.1214	2.1269
0.8063	2.4479	1.7214	1.7369

[truncated: 6 more sheets: Series1_NLRP3_GAPDH, Series1_ASC_GAPDH, Series1_Ac-Caspase-1_Caspase-1, Series1_GSDMD-N_GAPDH, Series1_Cleaved-IL-1β_GAPDH, Series1_Cleaved-IL-18_GAPDH]
