# Supplementary material for: The Protective Effect of Pilose Antler Peptide on CUMS-Induced Depression Through AMPK/Sirt1/NF-κB/NLRP3-Mediated Pyroptosis
Source: Front Pharmacol. 2022 Mar 23;13:815413. doi: 10.3389/fphar.2022.815413 (PMC8984150; doi:10.3389/fphar.2022.815413)
Supplement: Supplementary file 7 [file DataSheet2.xlsx]

## Sheet: Series2_SPT
	CUMS+Vehicle											CUMS+EX-527
Saline	59.08	58.6	66.36	54.72	46.11	47.35	70.52	78.72	75.64	54.4	53.11	57.1	59	65.1	39.6	50.9	64.24	51.28	59.88	66.69	63.64	43.92
PAP（100mg/kg）	66.63	76.37	77.95	89.47	81.37	78.79	80.84	82.08	67.8	79.1	69.33	59.84	51.17	68.05	63.72	68.36	46	58.33	65.33	67.92	53.22	59.01

## Sheet: Series2_TST
	CUMS+Vehicle											CUMS+EX-527
Saline	133.43	129.25	130.62	98.22	149.49	112.32	113.16	129.48	139.63	118.61	139.42	133.16	148.45	96.56	91.41	120.45	138.24	143.35	90.31	134.02	132.45	158.12
PAP（100mg/kg）	84.52	82.41	89.61	87.86	76.24	75.15	77.27	90.27	110.41	96.47	122.33	121.01	128.31	116.41	136.56	73.54	137.83	89.42	94.61	112.32	127.46	97.62

## Sheet: Series2_Nissl body
	CUMS+Vehicle						CUMS+EX-527
Saline	1.31	0.89	0.84	1.1	1.3	0.71	0.86	0.97	1.09	0.89	1.21	0.99
PAP（100mg/kg）	1.45	1.32	1.55	1.29	1.46	1.33	1.031	1.29	1.14	1.26	1.25	0.83

## Sheet: Series2_ Ac-Caspase-1_Caspas-1
	CUMS+Vehicle			CUMS+EX-527
Saline	0.9987	1.1102	0.8911	1.7593	1.8889
PAP（100mg/kg）	0.4884	0.5952	0.377	1.3684	1.4944

## Sheet: Series2_ GSDMD-N_GAPDH
	CUMS+Vehicle			CUMS+EX-527
Saline	1.0062	1.1424	0.8513	1.4725	1.5852	1.3873
PAP（100mg/kg）	0.3303	0.4179	0.2299	0.7546	0.8497	0.6522

## Sheet: Series2_Cleaved-IL-1β_GAPDH
	CUMS+Vehicle			CUMS+EX-527
Saline	0.9932	1.0879	0.9189	0.6532	0.7314	0.5929
PAP（100mg/kg）	0.2488	0.3364	0.18	0.506	0.5951	0.4335
